# Supplementary material for: Design Considerations for Massively Parallel Sequencing Studies of Complex Human Disease
Source: PLoS One. 2011 Aug 5;6(8):e23221. doi: 10.1371/journal.pone.0023221 (PMC3151293; doi:10.1371/journal.pone.0023221)
Supplement: Table S1 — Simulation results for all disease models, filters and sample sizes. (XLS) [file pone.0023221.s001.xls]

## Sheet: Sheet1
model	nPeds	nCase/ped	total_seq	filter	%Found	nFound	nTotal	sdFound	sdTtotal	cost
GRR=05 , 179 Genes	10	1	10	N1RV	0.0945251	16.92	1369.83	3.23391	28.4666	34.6457
GRR=05 , 179 Genes	20	1	20	N1RV	0.182179	32.61	2666.25	3.44918	38.6639	67.4562
GRR=05 , 179 Genes	30	1	30	N1RV	0.258603	46.29	3878.66	5.30541	43.0253	98.1665
GRR=05 , 179 Genes	60	1	60	N1RV	0.45095	80.72	7169.29	6.3565	58.516	181.632
GRR=05 , 179 Genes	80	1	80	N1RV	0.551061	98.64	9060.84	5.979	57.909	229.721
GRR=05 , 179 Genes	10	1	10	N1TS	0.0300559	5.38	203.25	2.024	1.92472	5.48125
GRR=05 , 179 Genes	20	1	20	N1TS	0.0615642	11.02	404.84	2.63228	2.8131	10.921
GRR=05 , 179 Genes	30	1	30	N1TS	0.0860335	15.4	603.91	3.09121	3.97745	16.2978
GRR=05 , 179 Genes	60	1	60	N1TS	0.165978	29.71	1192.9	4.35147	5.33996	32.2225
GRR=05 , 179 Genes	80	1	80	N1TS	0.220391	39.45	1578.21	5.1235	8.1727	42.6553
GRR=05 , 179 Genes	10	1	10	N2TS	0.0018994	0.34	9.26	0.476095	2.85197	0.6315
GRR=05 , 179 Genes	20	1	20	N2TS	0.0089944	1.61	39.01	1.22181	5.7586	1.77525
GRR=05 , 179 Genes	30	1	30	N2TS	0.0184358	3.3	86.02	1.57313	8.95666	3.3505
GRR=05 , 179 Genes	60	1	60	N2TS	0.0656983	11.76	319.31	3.21964	15.744	10.3827
GRR=05 , 179 Genes	80	1	80	N2TS	0.107821	19.3	535.69	3.9937	18.405	16.5922
GRR=05 , 179 Genes	10	1	10	N2RV	0.0039106	0.7	33.82	0.810287	5.37179	1.2455
GRR=05 , 179 Genes	20	1	20	N2RV	0.0160335	2.87	139.96	1.67365	11.5434	4.299
GRR=05 , 179 Genes	30	1	30	N2RV	0.0364804	6.53	309.87	2.12467	16.5759	8.94675
GRR=05 , 179 Genes	60	1	60	N2RV	0.120782	21.62	1126.92	3.6592	31.363	30.573
GRR=05 , 179 Genes	80	1	80	N2RV	0.188771	33.79	1877.22	5.0976	36.03	50.1305
GRR=05 , 179 Genes	10	1	10	N3RV	0.0002235	0.04	0.58	0.196946	0.830966	0.4145
GRR=05 , 179 Genes	20	1	20	N3RV	0.0008939	0.16	5.09	0.394917	2.13246	0.92725
GRR=05 , 179 Genes	30	1	30	N3RV	0.0034078	0.61	16.25	0.737111	4.56463	1.60625
GRR=05 , 179 Genes	60	1	60	N3RV	0.0212849	3.81	118.19	2.00351	10.2215	5.35475
GRR=05 , 179 Genes	80	1	80	N3RV	0.0425698	7.62	264.27	2.432	16.178	9.80675
GRR=05 , 179 Genes	10	3	30	N1RV	0.0210615	3.77	90.17	1.6197	8.7028	3.45425
GRR=05 , 179 Genes	15	3	45	N1RV	0.0296648	5.31	135.66	2.0286	11.058	5.1915
GRR=05 , 179 Genes	20	3	60	N1RV	0.0398883	7.14	181.94	2.3571	13.763	6.9485
GRR=05 , 179 Genes	25	3	75	N1RV	0.0514525	9.21	225.3	2.6678	14.531	8.6325
GRR=05 , 179 Genes	30	3	90	N1RV	0.0618436	11.07	272.16	2.8578	15.902	10.404
GRR=05 , 179 Genes	40	3	120	N1RV	0.0796648	14.26	357.94	3.1992	17.571	13.7485
GRR=05 , 179 Genes	60	3	180	N1RV	0.117989	21.12	536.77	3.6798	20.083	20.6193
GRR=05 , 179 Genes	80	3	240	N1RV	0.153184	27.42	712.4	4.68	25.789	27.41
GRR=05 , 179 Genes	10	2	20	N1RV	0.0270391	4.84	179.91	1.77366	12.2294	5.29775
GRR=05 , 179 Genes	20	2	40	N1RV	0.0549162	9.83	352.31	2.40393	16.6931	10.4078
GRR=05 , 179 Genes	30	2	60	N1RV	0.0824581	14.76	526.62	2.91329	18.4351	15.5655
GRR=05 , 179 Genes	40	2	80	N1RV	0.106089	18.99	703.19	3.4743	22.325	20.7797
GRR=05 , 179 Genes	60	2	120	N1RV	0.157765	28.24	1048.97	3.5165	32.368	31.0242
GRR=05 , 179 Genes	10	3	30	N1TS	0.0093296	1.67	13.68	1.2148	3.1683	1.542
GRR=05 , 179 Genes	15	3	45	N1TS	0.0136872	2.45	20.59	1.3953	4.207	2.31475
GRR=05 , 179 Genes	20	3	60	N1TS	0.0189944	3.4	27.11	1.8313	5.2798	3.07775
GRR=05 , 179 Genes	25	3	75	N1TS	0.0239106	4.28	35.05	1.8317	5.6217	3.87625
GRR=05 , 179 Genes	30	3	90	N1TS	0.0278212	4.98	43.05	2.015	5.9533	4.67625
GRR=05 , 179 Genes	40	3	120	N1TS	0.0401117	7.18	56.21	2.5161	6.475	6.20525
GRR=05 , 179 Genes	60	3	180	N1TS	0.0572067	10.24	84.02	2.836	9.0776	9.3005
GRR=05 , 179 Genes	80	3	240	N1TS	0.0735196	13.16	113.93	3.2589	10.884	12.4482
GRR=05 , 179 Genes	10	2	20	N1TS	0.0126816	2.27	27.33	1.27806	5.14645	1.48325
GRR=05 , 179 Genes	20	2	40	N1TS	0.0259777	4.65	53.91	1.66591	6.68497	2.94775
GRR=05 , 179 Genes	30	2	60	N1TS	0.0351955	6.3	80.26	2.24508	8.13475	4.4065
GRR=05 , 179 Genes	40	2	80	N1TS	0.049162	8.8	107.31	2.678	9.5067	5.88275
GRR=05 , 179 Genes	60	2	120	N1TS	0.0704469	12.61	160.29	3.1459	12.291	8.80725
GRR=05 , 179 Genes	10	3	30	N2TS	0.0022905	0.41	3.27	0.6681	1.6929	1.28175
GRR=05 , 179 Genes	15	3	45	N2TS	0.0048603	0.87	8.11	0.90626	2.8529	2.00275
GRR=05 , 179 Genes	20	3	60	N2TS	0.007486	1.34	14.65	1.0752	3.8281	2.76625
GRR=05 , 179 Genes	25	3	75	N2TS	0.0115642	2.07	22.25	1.3047	4.702	3.55625
GRR=05 , 179 Genes	30	3	90	N2TS	0.0158659	2.84	31.25	1.5617	5.0139	4.38125
GRR=05 , 179 Genes	40	3	120	N2TS	0.0263128	4.71	52.03	2.0315	6.9623	6.10075
GRR=05 , 179 Genes	60	3	180	N2TS	0.0498324	8.92	110.26	2.7732	9.7656	9.9565
GRR=05 , 179 Genes	80	3	240	N2TS	0.0821788	14.71	182.42	3.5084	13.864	14.1605
GRR=05 , 179 Genes	10	2	20	N2TS	0.0016201	0.29	4.26	0.518253	1.91549	0.9065
GRR=05 , 179 Genes	20	2	40	N2TS	0.0075419	1.35	18.37	1.22578	4.07668	2.05925
GRR=05 , 179 Genes	30	2	60	N2TS	0.0172626	3.09	41.13	1.53804	5.81821	3.42825
GRR=05 , 179 Genes	40	2	80	N2TS	0.0268156	4.8	68.05	2.1225	7.1751	4.90125
GRR=05 , 179 Genes	60	2	120	N2TS	0.0532961	9.54	147.92	2.5679	11.988	8.498
GRR=05 , 179 Genes	10	3	30	N2RV	0.0036313	0.65	12.84	0.78335	3.6313	1.521
GRR=05 , 179 Genes	15	3	45	N2RV	0.0071508	1.28	27.44	1.0832	5.1411	2.486
GRR=05 , 179 Genes	20	3	60	N2RV	0.0126816	2.27	47.57	1.4415	7.6571	3.58925
GRR=05 , 179 Genes	25	3	75	N2RV	0.0184358	3.3	72.73	1.5538	6.8841	4.81825
GRR=05 , 179 Genes	30	3	90	N2RV	0.0259218	4.64	99.32	1.9412	9.5186	6.083
GRR=05 , 179 Genes	40	3	120	N2RV	0.0417877	7.48	166.31	2.2674	10.957	8.95775
GRR=05 , 179 Genes	60	3	180	N2RV	0.0810056	14.5	328.94	3.4743	18.18	15.4235
GRR=05 , 179 Genes	80	3	240	N2RV	0.121062	21.67	511.26	3.8007	21.175	22.3815
GRR=05 , 179 Genes	10	2	20	N2RV	0.0030726	0.55	15.95	0.672324	3.82278	1.19875
GRR=05 , 179 Genes	20	2	40	N2RV	0.0143575	2.57	63.07	1.46512	7.75803	3.17675
GRR=05 , 179 Genes	30	2	60	N2RV	0.0265922	4.76	136.18	1.86472	11.4489	5.8045
GRR=05 , 179 Genes	40	2	80	N2RV	0.0439106	7.86	234.63	2.5821	15.561	9.06575
GRR=05 , 179 Genes	60	2	120	N2RV	0.0854749	15.3	471.58	3.5148	20.675	16.5895
GRR=05 , 179 Genes	10	3	30	N3RV	0.0002235	0.04	0.77	0.19695	0.8745	1.21925
GRR=05 , 179 Genes	15	3	45	N3RV	0.000838	0.15	3.18	0.35887	1.7372	1.8795
GRR=05 , 179 Genes	20	3	60	N3RV	0.0022346	0.4	6.69	0.63564	2.4066	2.56725
GRR=05 , 179 Genes	25	3	75	N3RV	0.003352	0.6	12.66	0.71067	4.0706	3.3165
GRR=05 , 179 Genes	30	3	90	N3RV	0.006648	1.19	20.51	1.0796	4.0414	4.11275
GRR=05 , 179 Genes	40	3	120	N3RV	0.0140782	2.52	46.16	1.3445	7.4613	5.954
GRR=05 , 179 Genes	60	3	180	N3RV	0.0395531	7.08	130.12	2.3036	10.447	10.453
GRR=05 , 179 Genes	80	3	240	N3RV	0.0684916	12.26	254.5	3.1289	14.471	15.9625
GRR=05 , 179 Genes	10	2	20	N3RV	0.0001676	0.03	0.7	0.171447	0.797724	0.8175
GRR=05 , 179 Genes	20	2	40	N3RV	0.0019553	0.35	5.73	0.575159	2.40729	1.74325
GRR=05 , 179 Genes	30	2	60	N3RV	0.0041899	0.75	18.27	0.74366	3.90249	2.85675
GRR=05 , 179 Genes	40	2	80	N3RV	0.0110056	1.97	43.58	1.2182	6.9109	4.2895
GRR=05 , 179 Genes	60	2	120	N3RV	0.0294972	5.28	125.68	1.9903	12.64	7.942
GRR=07.5 , 68 Genes	10	1	10	N1RV	0.161618	10.99	1372.57	2.0375	28.9654	34.7142
GRR=07.5 , 68 Genes	20	1	20	N1RV	0.298382	20.29	2662.91	2.81875	38.4461	67.3727
GRR=07.5 , 68 Genes	30	1	30	N1RV	0.409706	27.86	3884.61	2.62475	43.3652	98.3153
GRR=07.5 , 68 Genes	60	1	60	N1RV	0.654706	44.52	7158.02	3.25818	53.3852	181.351
GRR=07.5 , 68 Genes	80	1	80	N1RV	0.761029	51.75	9043.57	2.5201	60.514	229.289
GRR=07.5 , 68 Genes	10	1	10	N1TS	0.0717647	4.88	203.62	1.73077	1.9373	5.4905
GRR=07.5 , 68 Genes	20	1	20	N1TS	0.128971	8.77	404.29	2.54596	2.84372	10.9072
GRR=07.5 , 68 Genes	30	1	30	N1TS	0.1925	13.09	604.72	2.96816	3.74187	16.318
GRR=07.5 , 68 Genes	60	1	60	N1TS	0.3475	23.63	1192.12	3.46892	6.76037	32.203
GRR=07.5 , 68 Genes	80	1	80	N1TS	0.432206	29.39	1574.8	3.2408	7.5183	42.57
GRR=07.5 , 68 Genes	10	1	10	N2TS	0.0077941	0.53	9.7	0.642831	2.70988	0.6425
GRR=07.5 , 68 Genes	20	1	20	N2TS	0.0333824	2.27	40.14	1.36222	6.37073	1.8035
GRR=07.5 , 68 Genes	30	1	30	N2TS	0.0627941	4.27	85.76	1.83047	8.82389	3.344
GRR=07.5 , 68 Genes	60	1	60	N2TS	0.199559	13.57	322.82	2.85776	15.611	10.4705
GRR=07.5 , 68 Genes	80	1	80	N2TS	0.297941	20.26	540.13	3.2055	19.608	16.7033
GRR=07.5 , 68 Genes	10	1	10	N2RV	0.0145588	0.99	35.22	0.958692	6.48632	1.2805
GRR=07.5 , 68 Genes	20	1	20	N2RV	0.0479412	3.26	141.13	1.5739	11.2021	4.32825
GRR=07.5 , 68 Genes	30	1	30	N2RV	0.100735	6.85	311.55	2.20823	14.367	8.98875
GRR=07.5 , 68 Genes	60	1	60	N2RV	0.277059	18.84	1136.05	2.86646	30.6239	30.8012
GRR=07.5 , 68 Genes	80	1	80	N2RV	0.407941	27.74	1873.2	3.4572	32.963	50.03
GRR=07.5 , 68 Genes	10	1	10	N3RV	0.0007353	0.05	0.55	0.219043	0.657129	0.41375
GRR=07.5 , 68 Genes	20	1	20	N3RV	0.0051471	0.35	5.11	0.5	2.38215	0.92775
GRR=07.5 , 68 Genes	30	1	30	N3RV	0.0177941	1.21	16.53	1.08521	4.23658	1.61325
GRR=07.5 , 68 Genes	60	1	60	N3RV	0.0851471	5.79	123.94	2.16629	11.3073	5.4985
GRR=07.5 , 68 Genes	80	1	80	N3RV	0.165147	11.23	267.51	2.4653	15.472	9.88775
GRR=07.5 , 68 Genes	10	3	30	N1RV	0.0635294	4.32	90.93	1.699	9.5951	3.47325
GRR=07.5 , 68 Genes	15	3	45	N1RV	0.0977941	6.65	137.7	1.6291	9.1547	5.2425
GRR=07.5 , 68 Genes	20	3	60	N1RV	0.121765	8.28	182.46	2.3829	13.22	6.9615
GRR=07.5 , 68 Genes	25	3	75	N1RV	0.150441	10.23	227.9	2.2013	13.894	8.6975
GRR=07.5 , 68 Genes	30	3	90	N1RV	0.182941	12.44	275.06	2.9244	14.468	10.4765
GRR=07.5 , 68 Genes	40	3	120	N1RV	0.232206	15.79	364.86	2.6979	16.993	13.9215
GRR=07.5 , 68 Genes	60	3	180	N1RV	0.325294	22.12	541.21	2.8401	21.304	20.7303
GRR=07.5 , 68 Genes	80	3	240	N1RV	0.403088	27.41	714.59	3.1143	26.874	27.4647
GRR=07.5 , 68 Genes	10	2	20	N1RV	0.0760294	5.17	179.27	1.67003	11.2877	5.28175
GRR=07.5 , 68 Genes	20	2	40	N1RV	0.146471	9.96	355.8	2.1785	16.8013	10.495
GRR=07.5 , 68 Genes	30	2	60	N1RV	0.205588	13.98	535.35	2.62074	20.6566	15.7837
GRR=07.5 , 68 Genes	40	2	80	N1RV	0.279412	19	707.26	2.9267	23.427	20.8815
GRR=07.5 , 68 Genes	60	2	120	N1RV	0.376323	25.59	1041.83	3.1785	36.762	30.8457
GRR=07.5 , 68 Genes	10	3	30	N1TS	0.0379412	2.58	14.44	1.2567	3.6134	1.561
GRR=07.5 , 68 Genes	15	3	45	N1TS	0.0497059	3.38	21.86	1.5491	4.9788	2.3465
GRR=07.5 , 68 Genes	20	3	60	N1TS	0.0638235	4.34	28.49	1.7765	5.104	3.11225
GRR=07.5 , 68 Genes	25	3	75	N1TS	0.0810294	5.51	36.85	1.6361	5.9176	3.92125
GRR=07.5 , 68 Genes	30	3	90	N1TS	0.102353	6.96	45.24	2.2515	7.0283	4.731
GRR=07.5 , 68 Genes	40	3	120	N1TS	0.122941	8.36	57.44	2.2985	6.9636	6.236
GRR=07.5 , 68 Genes	60	3	180	N1TS	0.185441	12.61	85.46	2.998	8.7783	9.3365
GRR=07.5 , 68 Genes	80	3	240	N1TS	0.234118	15.92	115.33	3.1994	11.416	12.4832
GRR=07.5 , 68 Genes	10	2	20	N1TS	0.0369118	2.51	27.83	1.27521	3.89523	1.49575
GRR=07.5 , 68 Genes	20	2	40	N1TS	0.0738235	5.02	54.91	1.72902	6.81516	2.97275
GRR=07.5 , 68 Genes	30	2	60	N1TS	0.113529	7.72	82.24	2.27893	8.2083	4.456
GRR=07.5 , 68 Genes	40	2	80	N1TS	0.144853	9.85	107.78	2.4262	9.1161	5.8945
GRR=07.5 , 68 Genes	60	2	120	N1TS	0.212206	14.43	162.03	2.8006	12.967	8.85075
GRR=07.5 , 68 Genes	10	3	30	N2TS	0.0082353	0.56	3.71	0.74291	2.0266	1.29275
GRR=07.5 , 68 Genes	15	3	45	N2TS	0.0194118	1.32	8.26	1.072	2.8696	2.0065
GRR=07.5 , 68 Genes	20	3	60	N2TS	0.0325	2.21	14.87	1.2577	4.0017	2.77175
GRR=07.5 , 68 Genes	25	3	75	N2TS	0.0436765	2.97	22.95	1.4316	4.6912	3.57375
GRR=07.5 , 68 Genes	30	3	90	N2TS	0.0639706	4.35	32.35	1.8333	5.5766	4.40875
GRR=07.5 , 68 Genes	40	3	120	N2TS	0.0991176	6.74	54.8	2.4438	7.4536	6.17
GRR=07.5 , 68 Genes	60	3	180	N2TS	0.1825	12.41	114.01	2.727	9.6646	10.0503
GRR=07.5 , 68 Genes	80	3	240	N2TS	0.268676	18.27	186.18	2.7629	11.073	14.2545
GRR=07.5 , 68 Genes	10	2	20	N2TS	0.0058824	0.4	4.89	0.568535	2.18302	0.92225
GRR=07.5 , 68 Genes	20	2	40	N2TS	0.0266176	1.81	18.77	1.26886	4.17267	2.06925
GRR=07.5 , 68 Genes	30	2	60	N2TS	0.0622059	4.23	41.28	1.50323	6.12179	3.432
GRR=07.5 , 68 Genes	40	2	80	N2TS	0.0964706	6.56	71.85	2.3584	7.4581	4.99625
GRR=07.5 , 68 Genes	60	2	120	N2TS	0.182941	12.44	150.12	2.2932	12.115	8.553
GRR=07.5 , 68 Genes	10	3	30	N2RV	0.0126471	0.86	12.69	0.8648	2.9804	1.51725
GRR=07.5 , 68 Genes	15	3	45	N2RV	0.0308824	2.1	28.24	1.3295	5.6374	2.506
GRR=07.5 , 68 Genes	20	3	60	N2RV	0.0458824	3.12	47.43	1.2332	6.978	3.58575
GRR=07.5 , 68 Genes	25	3	75	N2RV	0.0725	4.93	73.73	1.8105	7.8982	4.84325
GRR=07.5 , 68 Genes	30	3	90	N2RV	0.0961765	6.54	103.51	1.9665	9.1447	6.18775
GRR=07.5 , 68 Genes	40	3	120	N2RV	0.142647	9.7	167.98	2.4142	11.122	8.9995
GRR=07.5 , 68 Genes	60	3	180	N2RV	0.254118	17.28	334.22	2.8853	14.402	15.5555
GRR=07.5 , 68 Genes	80	3	240	N2RV	0.350147	23.81	518.88	3.3294	23.284	22.572
GRR=07.5 , 68 Genes	10	2	20	N2RV	0.0144118	0.98	16.27	0.816249	4.34347	1.20675
GRR=07.5 , 68 Genes	20	2	40	N2RV	0.0391176	2.66	63.85	1.37965	7.78158	3.19625
GRR=07.5 , 68 Genes	30	2	60	N2RV	0.0916176	6.23	139.9	1.99927	10.1886	5.8975
GRR=07.5 , 68 Genes	40	2	80	N2RV	0.1425	9.69	233.87	2.1541	15.483	9.04675
GRR=07.5 , 68 Genes	60	2	120	N2RV	0.255588	17.38	477.37	2.7184	18.142	16.7342
GRR=07.5 , 68 Genes	10	3	30	N3RV	0.0008824	0.06	0.73	0.23868	0.94125	1.21825
GRR=07.5 , 68 Genes	15	3	45	N3RV	0.0038235	0.26	2.67	0.48451	1.6518	1.86675
GRR=07.5 , 68 Genes	20	3	60	N3RV	0.0088235	0.6	6.87	0.7521	2.493	2.57175
GRR=07.5 , 68 Genes	25	3	75	N3RV	0.0169118	1.15	12.87	1.0672	3.7136	3.32175
GRR=07.5 , 68 Genes	30	3	90	N3RV	0.0317647	2.16	22.17	1.1868	4.8075	4.15425
GRR=07.5 , 68 Genes	40	3	120	N3RV	0.0602941	4.1	46.9	1.6848	6.6689	5.9725
GRR=07.5 , 68 Genes	60	3	180	N3RV	0.14	9.52	133.29	2.3973	12.015	10.5322
GRR=07.5 , 68 Genes	80	3	240	N3RV	0.232353	15.8	262.19	3.2753	16.613	16.1547
GRR=07.5 , 68 Genes	10	2	20	N3RV	0.0004412	0.03	0.71	0.171447	0.879566	0.81775
GRR=07.5 , 68 Genes	20	2	40	N3RV	0.0067647	0.46	5.77	0.626357	2.57751	1.74425
GRR=07.5 , 68 Genes	30	2	60	N3RV	0.0202941	1.38	19.89	1.0326	4.5347	2.89725
GRR=07.5 , 68 Genes	40	2	80	N3RV	0.0463235	3.15	45.46	1.4797	6.1913	4.3365
GRR=07.5 , 68 Genes	60	2	120	N3RV	0.120147	8.17	133.14	2.6669	11.9	8.1285
GRR=10 , 35 Genes	10	1	10	N1RV	0.262	9.17	1370.81	1.46374	29.6088	34.6703
GRR=10 , 35 Genes	20	1	20	N1RV	0.447714	15.67	2658.55	1.96461	35.674	67.2638
GRR=10 , 35 Genes	30	1	30	N1RV	0.585714	20.5	3882.41	2.08167	43.4597	98.2602
GRR=10 , 35 Genes	60	1	60	N1RV	0.84	29.4	7159.89	1.96946	55.7983	181.397
GRR=10 , 35 Genes	80	1	80	N1RV	0.914	31.99	9053.75	1.4034	62.772	229.544
GRR=10 , 35 Genes	10	1	10	N1TS	0.126571	4.43	203.33	1.74804	1.86978	5.48325
GRR=10 , 35 Genes	20	1	20	N1TS	0.243143	8.51	404.89	2.02257	2.74835	10.9223
GRR=10 , 35 Genes	30	1	30	N1TS	0.319429	11.18	603.64	1.94562	3.10919	16.291
GRR=10 , 35 Genes	60	1	60	N1TS	0.553143	19.36	1188.83	2.42262	6.26043	32.1208
GRR=10 , 35 Genes	80	1	80	N1TS	0.662286	23.18	1570.62	2.5361	7.2192	42.4655
GRR=10 , 35 Genes	10	1	10	N2TS	0.0205714	0.72	9.72	0.682834	2.82156	0.643
GRR=10 , 35 Genes	20	1	20	N2TS	0.0865714	3.03	40.53	1.35926	5.38696	1.81325
GRR=10 , 35 Genes	30	1	30	N2TS	0.170286	5.96	89.74	1.6992	9.33725	3.4435
GRR=10 , 35 Genes	60	1	60	N2TS	0.416286	14.57	324.82	2.1661	15.001	10.5205
GRR=10 , 35 Genes	80	1	80	N2TS	0.544286	19.05	541.58	2.1852	20.072	16.7395
GRR=10 , 35 Genes	10	1	10	N2RV	0.0348571	1.22	34.94	0.859645	4.94376	1.2735
GRR=10 , 35 Genes	20	1	20	N2RV	0.114286	4	142.17	1.31809	10.7092	4.35425
GRR=10 , 35 Genes	30	1	30	N2RV	0.221429	7.75	314.67	1.68999	17.1629	9.06675
GRR=10 , 35 Genes	60	1	60	N2RV	0.522571	18.29	1128.6	2.37536	28.6607	30.615
GRR=10 , 35 Genes	80	1	80	N2RV	0.681429	23.85	1867.14	2.0319	34.474	49.8785
GRR=10 , 35 Genes	10	1	10	N3RV	0.0031429	0.11	0.7	0.314466	0.771984	0.4175
GRR=10 , 35 Genes	20	1	20	N3RV	0.0185714	0.65	5.53	0.808728	2.28944	0.93825
GRR=10 , 35 Genes	30	1	30	N3RV	0.0542857	1.9	17.67	1.13262	3.7472	1.64175
GRR=10 , 35 Genes	60	1	60	N3RV	0.248857	8.71	125.94	1.5846	11.509	5.5485
GRR=10 , 35 Genes	80	1	80	N3RV	0.42	14.7	273.45	2.3072	14.519	10.0363
GRR=10 , 35 Genes	10	3	30	N1RV	0.134571	4.71	92.84	1.6532	10.164	3.521
GRR=10 , 35 Genes	15	3	45	N1RV	0.198857	6.96	138.47	1.8528	11.844	5.26175
GRR=10 , 35 Genes	20	3	60	N1RV	0.244	8.54	183.25	2.115	12.746	6.98125
GRR=10 , 35 Genes	25	3	75	N1RV	0.313429	10.97	228.99	2.1342	14.993	8.72475
GRR=10 , 35 Genes	30	3	90	N1RV	0.349714	12.24	273.43	2.5668	14.896	10.4358
GRR=10 , 35 Genes	40	3	120	N1RV	0.438	15.33	364.07	2.2655	17.289	13.9017
GRR=10 , 35 Genes	60	3	180	N1RV	0.575714	20.15	539.1	2.231	21.587	20.6775
GRR=10 , 35 Genes	80	3	240	N1RV	0.679143	23.77	713.79	2.53	24.255	27.4447
GRR=10 , 35 Genes	10	2	20	N1RV	0.143143	5.01	177.71	1.48729	10.4178	5.24275
GRR=10 , 35 Genes	20	2	40	N1RV	0.288	10.08	358.84	1.95236	17.7142	10.571
GRR=10 , 35 Genes	30	2	60	N1RV	0.392857	13.75	538.29	2.33712	20.0481	15.8573
GRR=10 , 35 Genes	40	2	80	N1RV	0.477714	16.72	702.49	2.4291	22.186	20.7623
GRR=10 , 35 Genes	60	2	120	N1RV	0.632857	22.15	1049.02	2.4593	32.006	31.0255
GRR=10 , 35 Genes	10	3	30	N1TS	0.068	2.38	14.3	1.3764	3.7672	1.5575
GRR=10 , 35 Genes	15	3	45	N1TS	0.102286	3.58	22.55	1.3867	4.4549	2.36375
GRR=10 , 35 Genes	20	3	60	N1TS	0.130571	4.57	29.17	1.86	5.1504	3.12925
GRR=10 , 35 Genes	25	3	75	N1TS	0.167143	5.85	36.55	2.1243	5.6235	3.91375
GRR=10 , 35 Genes	30	3	90	N1TS	0.202	7.07	44.95	1.945	6.5818	4.72375
GRR=10 , 35 Genes	40	3	120	N1TS	0.247143	8.65	57.69	2.0956	8.1386	6.24225
GRR=10 , 35 Genes	60	3	180	N1TS	0.361143	12.64	86.81	2.6837	9.0896	9.37025
GRR=10 , 35 Genes	80	3	240	N1TS	0.446	15.61	114.91	2.5855	8.088	12.4727
GRR=10 , 35 Genes	10	2	20	N1TS	0.0782857	2.74	26.91	1.58669	5.34486	1.47275
GRR=10 , 35 Genes	20	2	40	N1TS	0.151143	5.29	55.03	2.00653	6.46585	2.97575
GRR=10 , 35 Genes	30	2	60	N1TS	0.214571	7.51	81.83	2.02756	8.51743	4.44575
GRR=10 , 35 Genes	40	2	80	N1TS	0.299143	10.47	109.94	2.1294	8.5692	5.9485
GRR=10 , 35 Genes	60	2	120	N1TS	0.395429	13.84	162.36	2.6504	11.34	8.859
GRR=10 , 35 Genes	10	3	30	N2TS	0.022	0.77	3.96	0.85108	1.9276	1.299
GRR=10 , 35 Genes	15	3	45	N2TS	0.0537143	1.88	8.83	1.1035	2.9131	2.02075
GRR=10 , 35 Genes	20	3	60	N2TS	0.0782857	2.74	15.61	1.4328	3.553	2.79025
GRR=10 , 35 Genes	25	3	75	N2TS	0.116857	4.09	23.78	1.4981	4.2058	3.5945
GRR=10 , 35 Genes	30	3	90	N2TS	0.167714	5.87	33.67	1.7095	6.0001	4.44175
GRR=10 , 35 Genes	40	3	120	N2TS	0.238286	8.34	56.15	2.2618	7.9688	6.20375
GRR=10 , 35 Genes	60	3	180	N2TS	0.399143	13.97	116.24	2.1624	10.04	10.106
GRR=10 , 35 Genes	80	3	240	N2TS	0.53	18.55	186.84	2.4838	12.7	14.271
GRR=10 , 35 Genes	10	2	20	N2TS	0.0245714	0.86	5.01	0.804281	2.32898	0.92525
GRR=10 , 35 Genes	20	2	40	N2TS	0.0814286	2.85	20.44	1.30558	4.02096	2.111
GRR=10 , 35 Genes	30	2	60	N2TS	0.167714	5.87	43.26	1.86761	6.37327	3.4815
GRR=10 , 35 Genes	40	2	80	N2TS	0.24	8.4	74.01	2.0301	8.3515	5.05025
GRR=10 , 35 Genes	60	2	120	N2TS	0.408571	14.3	151.32	2.316	11.79	8.583
GRR=10 , 35 Genes	10	3	30	N2RV	0.0322857	1.13	12.75	1.0698	2.928	1.51875
GRR=10 , 35 Genes	15	3	45	N2RV	0.0734286	2.57	27.72	1.2812	5.819	2.493
GRR=10 , 35 Genes	20	3	60	N2RV	0.114857	4.02	48.22	1.6267	6.4441	3.6055
GRR=10 , 35 Genes	25	3	75	N2RV	0.156857	5.49	75.66	1.4736	7.2212	4.8915
GRR=10 , 35 Genes	30	3	90	N2RV	0.210286	7.36	103.34	1.9976	8.4796	6.1835
GRR=10 , 35 Genes	40	3	120	N2RV	0.310286	10.86	170.94	2.3399	13.771	9.0735
GRR=10 , 35 Genes	60	3	180	N2RV	0.493143	17.26	332.17	2.2321	17.033	15.5043
GRR=10 , 35 Genes	80	3	240	N2RV	0.627428	21.96	517.68	2.3134	20.459	22.542
GRR=10 , 35 Genes	10	2	20	N2RV	0.032	1.12	16.85	0.80754	3.89865	1.22125
GRR=10 , 35 Genes	20	2	40	N2RV	0.112571	3.94	63.23	1.26187	7.70262	3.18075
GRR=10 , 35 Genes	30	2	60	N2RV	0.203429	7.12	141.13	1.91896	11.6962	5.92825
GRR=10 , 35 Genes	40	2	80	N2RV	0.314	10.99	235.64	2.1391	15.455	9.091
GRR=10 , 35 Genes	60	2	120	N2RV	0.500571	17.52	478.91	2.0864	21.243	16.7727
GRR=10 , 35 Genes	10	3	30	N3RV	0.0057143	0.2	0.9	0.4264	0.82266	1.2225
GRR=10 , 35 Genes	15	3	45	N3RV	0.0148571	0.52	3.22	0.7314	1.6304	1.8805
GRR=10 , 35 Genes	20	3	60	N3RV	0.0302857	1.06	7.1	0.87409	2.4184	2.5775
GRR=10 , 35 Genes	25	3	75	N3RV	0.0545714	1.91	13.61	1.1555	3.5159	3.34025
GRR=10 , 35 Genes	30	3	90	N3RV	0.0914286	3.2	23.16	1.5308	4.5543	4.179
GRR=10 , 35 Genes	40	3	120	N3RV	0.161714	5.66	49.35	1.9859	7.3819	6.03375
GRR=10 , 35 Genes	60	3	180	N3RV	0.336857	11.79	137.94	2.3583	10.248	10.6485
GRR=10 , 35 Genes	80	3	240	N3RV	0.515714	18.05	263.41	2.6068	14.727	16.1852
GRR=10 , 35 Genes	10	2	20	N3RV	0.0022857	0.08	0.69	0.27266	0.849183	0.81725
GRR=10 , 35 Genes	20	2	40	N3RV	0.026	0.91	6.17	0.853927	2.44146	1.75425
GRR=10 , 35 Genes	30	2	60	N3RV	0.0742857	2.6	20.81	1.32574	4.37323	2.92025
GRR=10 , 35 Genes	40	2	80	N3RV	0.137714	4.82	45.83	1.5399	6.3977	4.34575
GRR=10 , 35 Genes	60	2	120	N3RV	0.310857	10.88	134.38	2.0014	11.048	8.1595
GRR=15 , 15 Genes	10	1	10	N1RV	0.465333	6.98	1364.68	1.25513	30.1642	34.517
GRR=15 , 15 Genes	20	1	20	N1RV	0.724667	10.87	2650.75	1.26854	36.8764	67.0687
GRR=15 , 15 Genes	30	1	30	N1RV	0.864667	12.97	3879.15	1.09595	44.973	98.1787
GRR=15 , 15 Genes	60	1	60	N1RV	0.979333	14.69	7147.84	0.525991	56.1655	181.096
GRR=15 , 15 Genes	80	1	80	N1RV	0.993333	14.9	9042.07	0.333333	61.1975	229.252
GRR=15 , 15 Genes	10	1	10	N1TS	0.274	4.11	203.18	1.3401	1.64765	5.4795
GRR=15 , 15 Genes	20	1	20	N1TS	0.471333	7.07	403.92	1.64688	2.42745	10.898
GRR=15 , 15 Genes	30	1	30	N1TS	0.606	9.09	601.33	1.78713	3.17202	16.2333
GRR=15 , 15 Genes	60	1	60	N1TS	0.840667	12.61	1183.66	1.23824	5.21114	31.9915
GRR=15 , 15 Genes	80	1	80	N1TS	0.910667	13.66	1561.87	1.1825	7.1473	42.2467
GRR=15 , 15 Genes	10	1	10	N2TS	0.0826667	1.24	10.08	0.842315	3.20568	0.652
GRR=15 , 15 Genes	20	1	20	N2TS	0.274667	4.12	41.06	1.32787	5.73985	1.8265
GRR=15 , 15 Genes	30	1	30	N2TS	0.438667	6.58	90.3	1.57749	7.14426	3.4575
GRR=15 , 15 Genes	60	1	60	N2TS	0.802	12.03	323.69	1.51394	13.3119	10.4923
GRR=15 , 15 Genes	80	1	80	N2TS	0.892667	13.39	533.1	1.01399	19.4575	16.5275
GRR=15 , 15 Genes	10	1	10	N2RV	0.12	1.8	35.92	0.953463	5.97753	1.298
GRR=15 , 15 Genes	20	1	20	N2RV	0.36	5.4	144.85	1.1547	10.7585	4.42125
GRR=15 , 15 Genes	30	1	30	N2RV	0.556	8.34	313.73	1.47175	17.5809	9.04325
GRR=15 , 15 Genes	60	1	60	N2RV	0.884	13.26	1121.45	1.1247	30.196	30.4363
GRR=15 , 15 Genes	80	1	80	N2RV	0.968667	14.53	1861.5	0.64283	36.652	49.7375
GRR=15 , 15 Genes	10	1	10	N3RV	0.0206667	0.31	0.65	0.525991	0.729951	0.41625
GRR=15 , 15 Genes	20	1	20	N3RV	0.123333	1.85	6.42	0.988571	2.43369	0.9605
GRR=15 , 15 Genes	30	1	30	N3RV	0.276667	4.15	19.57	1.2008	3.93702	1.68925
GRR=15 , 15 Genes	60	1	60	N3RV	0.728	10.92	127.64	1.36833	10.2134	5.591
GRR=15 , 15 Genes	80	1	80	N3RV	0.882667	13.24	271.69	1.1987	17.672	9.99225
GRR=15 , 15 Genes	10	3	30	N1RV	0.34	5.1	93.03	1.453	9.551	3.52575
GRR=15 , 15 Genes	15	3	45	N1RV	0.441333	6.62	138.44	1.4198	11.524	5.261
GRR=15 , 15 Genes	20	3	60	N1RV	0.544667	8.17	182.71	1.4146	11.671	6.96775
GRR=15 , 15 Genes	25	3	75	N1RV	0.626667	9.4	225.43	1.4425	16.792	8.63575
GRR=15 , 15 Genes	30	3	90	N1RV	0.696667	10.45	273.87	1.4728	16.426	10.4467
GRR=15 , 15 Genes	40	3	120	N1RV	0.776667	11.65	359	1.3056	18.015	13.775
GRR=15 , 15 Genes	60	3	180	N1RV	0.904667	13.57	532.05	1.1033	20.487	20.5012
GRR=15 , 15 Genes	80	3	240	N1RV	0.962	14.43	704.11	0.72829	26.361	27.2028
GRR=15 , 15 Genes	10	2	20	N1RV	0.354667	5.32	179.69	1.31717	11.4041	5.29225
GRR=15 , 15 Genes	20	2	40	N1RV	0.581333	8.72	355.62	1.65193	20.3081	10.4905
GRR=15 , 15 Genes	30	2	60	N1RV	0.73	10.95	530.3	1.45904	23.0942	15.6575
GRR=15 , 15 Genes	40	2	80	N1RV	0.822	12.33	700.31	1.29533	29.5822	20.7078
GRR=15 , 15 Genes	60	2	120	N1RV	0.928667	13.93	1039.82	0.83188	26.179	30.7955
GRR=15 , 15 Genes	10	3	30	N1TS	0.180667	2.71	15.32	1.2168	3.4049	1.583
GRR=15 , 15 Genes	15	3	45	N1TS	0.251333	3.77	22.74	1.406	4.9678	2.3685
GRR=15 , 15 Genes	20	3	60	N1TS	0.328667	4.93	30.19	1.8049	5.1399	3.15475
GRR=15 , 15 Genes	25	3	75	N1TS	0.404	6.06	37.75	1.7685	5.6325	3.94375
GRR=15 , 15 Genes	30	3	90	N1TS	0.461333	6.92	45.11	1.824	6.8474	4.72775
GRR=15 , 15 Genes	40	3	120	N1TS	0.560667	8.41	58.63	1.6823	6.1851	6.26575
GRR=15 , 15 Genes	60	3	180	N1TS	0.698667	10.48	85.37	1.5601	8.1273	9.33425
GRR=15 , 15 Genes	80	3	240	N1TS	0.807333	12.11	111.82	1.4206	9.4777	12.3955
GRR=15 , 15 Genes	10	2	20	N1TS	0.204	3.06	27.97	1.31671	4.71502	1.49925
GRR=15 , 15 Genes	20	2	40	N1TS	0.349333	5.24	55.34	1.64605	7.06852	2.9835
GRR=15 , 15 Genes	30	2	60	N1TS	0.502667	7.54	82.41	1.48678	9.30851	4.46025
GRR=15 , 15 Genes	40	2	80	N1TS	0.576	8.64	108.57	1.5987	10.087	5.91425
GRR=15 , 15 Genes	60	2	120	N1TS	0.748	11.22	161.6	1.4535	12.972	8.84
GRR=15 , 15 Genes	10	3	30	N2TS	0.0886667	1.33	4.57	0.80472	1.7993	1.31425
GRR=15 , 15 Genes	15	3	45	N2TS	0.176667	2.65	9.82	1.1225	2.9996	2.0455
GRR=15 , 15 Genes	20	3	60	N2TS	0.273333	4.1	16.92	1.235	3.5836	2.823
GRR=15 , 15 Genes	25	3	75	N2TS	0.382667	5.74	26.37	1.5545	4.3847	3.65925
GRR=15 , 15 Genes	30	3	90	N2TS	0.452	6.78	35.43	1.5214	5.3716	4.48575
GRR=15 , 15 Genes	40	3	120	N2TS	0.617333	9.26	57.65	1.6491	8.0496	6.24125
GRR=15 , 15 Genes	60	3	180	N2TS	0.776	11.64	113.36	1.5077	11.017	10.034
GRR=15 , 15 Genes	80	3	240	N2TS	0.898	13.47	182.91	1.1142	13.046	14.1728
GRR=15 , 15 Genes	10	2	20	N2TS	0.0893333	1.34	5.86	0.934415	2.14156	0.9465
GRR=15 , 15 Genes	20	2	40	N2TS	0.283333	4.25	20.28	1.16667	4.0429	2.107
GRR=15 , 15 Genes	30	2	60	N2TS	0.463333	6.95	43.11	1.32097	5.79602	3.47775
GRR=15 , 15 Genes	40	2	80	N2TS	0.614	9.21	74.18	1.7826	7.68625	5.0545
GRR=15 , 15 Genes	60	2	120	N2TS	0.779333	11.69	150.82	1.5485	11.006	8.5705
GRR=15 , 15 Genes	10	3	30	N2RV	0.128667	1.93	13.04	1.0661	3.9233	1.526
GRR=15 , 15 Genes	15	3	45	N2RV	0.23	3.45	29.49	1.2175	5.6075	2.53725
GRR=15 , 15 Genes	20	3	60	N2RV	0.372667	5.59	51.61	1.4005	7.0838	3.69025
GRR=15 , 15 Genes	25	3	75	N2RV	0.46	6.9	76.26	1.4668	8.308	4.9065
GRR=15 , 15 Genes	30	3	90	N2RV	0.556	8.34	104.52	1.335	9.3867	6.213
GRR=15 , 15 Genes	40	3	120	N2RV	0.697333	10.46	171.14	1.3884	12.604	9.0785
GRR=15 , 15 Genes	60	3	180	N2RV	0.864667	12.97	329.92	1.0679	16.601	15.448
GRR=15 , 15 Genes	80	3	240	N2RV	0.950667	14.26	503.54	0.73333	22.902	22.1885
GRR=15 , 15 Genes	10	2	20	N2RV	0.115333	1.73	16.85	0.827006	4.07102	1.22125
GRR=15 , 15 Genes	20	2	40	N2RV	0.343333	5.15	65.5	1.28216	8.44531	3.2375
GRR=15 , 15 Genes	30	2	60	N2RV	0.560667	8.41	139.83	1.37139	10.8861	5.89575
GRR=15 , 15 Genes	40	2	80	N2RV	0.709333	10.64	236.8	1.38184	13.6285	9.12
GRR=15 , 15 Genes	60	2	120	N2RV	0.888667	13.33	475.68	1.1725	20.525	16.692
GRR=15 , 15 Genes	10	3	30	N3RV	0.0213333	0.32	1.04	0.52953	1.1184	1.226
GRR=15 , 15 Genes	15	3	45	N3RV	0.096	1.44	4.09	0.95685	1.9597	1.90225
GRR=15 , 15 Genes	20	3	60	N3RV	0.159333	2.39	8.71	0.97333	2.5077	2.61775
GRR=15 , 15 Genes	25	3	75	N3RV	0.238667	3.58	15.74	1.3118	3.5151	3.3935
GRR=15 , 15 Genes	30	3	90	N3RV	0.328667	4.93	25.09	1.3578	4.9749	4.22725
GRR=15 , 15 Genes	40	3	120	N3RV	0.513333	7.7	50.3	1.4249	6.7353	6.0575
GRR=15 , 15 Genes	60	3	180	N3RV	0.774667	11.62	135.56	1.3617	11.099	10.589
GRR=15 , 15 Genes	80	3	240	N3RV	0.904667	13.57	259.14	1.0469	13.515	16.0785
GRR=15 , 15 Genes	10	2	20	N3RV	0.0206667	0.31	0.85	0.486069	0.868936	0.82125
GRR=15 , 15 Genes	20	2	40	N3RV	0.147333	2.21	7.33	1.20851	2.37859	1.78325
GRR=15 , 15 Genes	30	2	60	N3RV	0.302	4.53	22.33	1.31391	4.56171	2.95825
GRR=15 , 15 Genes	40	2	80	N3RV	0.491333	7.37	47.41	1.50188	6.3263	4.38525
GRR=15 , 15 Genes	60	2	120	N3RV	0.744667	11.17	135.07	1.3563	10.843	8.17675
GRR=20 , 8 Genes	10	1	10	N1RV	0.69625	5.57	1366.1	1.06605	29.3531	34.5525
GRR=20 , 8 Genes	20	1	20	N1RV	0.90125	7.21	2654.36	0.756053	37.033	67.159
GRR=20 , 8 Genes	30	1	30	N1RV	0.96375	7.71	3875.69	0.53739	51.0764	98.0923
GRR=20 , 8 Genes	60	1	60	N1RV	0.99875	7.99	7137.41	0.1	59.0277	180.835
GRR=20 , 8 Genes	80	1	80	N1RV	1	8	9021.64	0	55.698	228.741
GRR=20 , 8 Genes	10	1	10	N1TS	0.425	3.4	202.65	1.21439	1.48647	5.46625
GRR=20 , 8 Genes	20	1	20	N1TS	0.7025	5.62	402.45	1.19578	2.2355	10.8613
GRR=20 , 8 Genes	30	1	30	N1TS	0.82125	6.57	598.75	1.02745	2.68695	16.1687
GRR=20 , 8 Genes	60	1	60	N1TS	0.97	7.76	1178.96	0.429235	5.31421	31.874
GRR=20 , 8 Genes	80	1	80	N1TS	0.99375	7.95	1556.07	0.21904	7.0097	42.1018
GRR=20 , 8 Genes	10	1	10	N2TS	0.2525	2.02	10.89	0.887398	3.43157	0.67225
GRR=20 , 8 Genes	20	1	20	N2TS	0.575	4.6	41.75	1.12815	4.88116	1.84375
GRR=20 , 8 Genes	30	1	30	N2TS	0.775	6.2	89.08	0.963998	8.6254	3.427
GRR=20 , 8 Genes	60	1	60	N2TS	0.9775	7.82	315.23	0.43531	12.518	10.2807
GRR=20 , 8 Genes	80	1	80	N2TS	0.98875	7.91	532.43	0.28762	18.227	16.5108
GRR=20 , 8 Genes	10	1	10	N2RV	0.30625	2.45	36.67	0.880484	6.09861	1.31675
GRR=20 , 8 Genes	20	1	20	N2RV	0.68625	5.49	144.54	0.999949	11.3435	4.4135
GRR=20 , 8 Genes	30	1	30	N2RV	0.85875	6.87	313.44	0.83672	15.8212	9.036
GRR=20 , 8 Genes	60	1	60	N2RV	0.98875	7.91	1122.93	0.28762	30.148	30.4733
GRR=20 , 8 Genes	80	1	80	N2RV	0.9975	7.98	1857.15	0.14071	41.801	49.6287
GRR=20 , 8 Genes	10	1	10	N3RV	0.09	0.72	1.12	0.652578	0.997775	0.428
GRR=20 , 8 Genes	20	1	20	N3RV	0.37875	3.03	7.82	0.881402	2.40949	0.9955
GRR=20 , 8 Genes	30	1	30	N3RV	0.65875	5.27	21.33	0.962478	3.97735	1.73325
GRR=20 , 8 Genes	60	1	60	N3RV	0.96625	7.73	125.55	0.489382	10.8408	5.53875
GRR=20 , 8 Genes	80	1	80	N3RV	0.995	7.96	268.06	0.19695	13.379	9.9015
GRR=20 , 8 Genes	10	3	30	N1RV	0.53125	4.25	92.62	1.0672	8.979	3.5155
GRR=20 , 8 Genes	15	3	45	N1RV	0.68625	5.49	134.1	1.1326	10.806	5.1525
GRR=20 , 8 Genes	20	3	60	N1RV	0.805	6.44	180.9	1.0182	13.136	6.9225
GRR=20 , 8 Genes	25	3	75	N1RV	0.85125	6.81	226.42	0.8955	13.864	8.6605
GRR=20 , 8 Genes	30	3	90	N1RV	0.89875	7.19	268.04	0.81271	14.836	10.301
GRR=20 , 8 Genes	40	3	120	N1RV	0.96125	7.69	354.04	0.52599	15.928	13.651
GRR=20 , 8 Genes	60	3	180	N1RV	0.99625	7.97	526.12	0.17145	21.204	20.353
GRR=20 , 8 Genes	80	3	240	N1RV	1	8	694.39	0	23.914	26.9597
GRR=20 , 8 Genes	10	2	20	N1RV	0.57	4.56	178.1	1.12205	12.091	5.2525
GRR=20 , 8 Genes	20	2	40	N1RV	0.83	6.64	354.9	0.969432	15.6409	10.4725
GRR=20 , 8 Genes	30	2	60	N1RV	0.9125	7.3	528.18	0.717741	20.3978	15.6045
GRR=20 , 8 Genes	40	2	80	N1RV	0.96625	7.73	696.94	0.48938	26.61	20.6235
GRR=20 , 8 Genes	60	2	120	N1RV	0.99625	7.97	1030.2	0.17145	28.718	30.555
GRR=20 , 8 Genes	10	3	30	N1TS	0.35125	2.81	14.91	1.178	3.0817	1.57275
GRR=20 , 8 Genes	15	3	45	N1TS	0.47625	3.81	22.19	1.2202	4.1431	2.35475
GRR=20 , 8 Genes	20	3	60	N1TS	0.5525	4.42	28.98	1.2727	5.4476	3.1245
GRR=20 , 8 Genes	25	3	75	N1TS	0.64625	5.17	36.23	1.3031	5.628	3.90575
GRR=20 , 8 Genes	30	3	90	N1TS	0.71125	5.69	42.73	1.2035	6.1313	4.66825
GRR=20 , 8 Genes	40	3	120	N1TS	0.82625	6.61	56.96	1.1091	6.7179	6.224
GRR=20 , 8 Genes	60	3	180	N1TS	0.92	7.36	82.85	0.79798	8.9481	9.27125
GRR=20 , 8 Genes	80	3	240	N1TS	0.96125	7.69	107.64	0.54486	9.4136	12.291
GRR=20 , 8 Genes	10	2	20	N1TS	0.37	2.96	28.89	1.34028	5.01089	1.52225
GRR=20 , 8 Genes	20	2	40	N1TS	0.5925	4.74	54.55	1.36789	6.49845	2.96375
GRR=20 , 8 Genes	30	2	60	N1TS	0.74375	5.95	81.72	1.29782	7.66216	4.443
GRR=20 , 8 Genes	40	2	80	N1TS	0.8425	6.74	109.29	0.87178	11.41	5.93225
GRR=20 , 8 Genes	60	2	120	N1TS	0.94	7.52	156.9	0.64322	10.954	8.7225
GRR=20 , 8 Genes	10	3	30	N2TS	0.24125	1.93	5.13	0.87911	1.7619	1.32825
GRR=20 , 8 Genes	15	3	45	N2TS	0.4075	3.26	10.4	1.0975	2.734	2.06
GRR=20 , 8 Genes	20	3	60	N2TS	0.5525	4.42	16.73	1.0748	4.0148	2.81825
GRR=20 , 8 Genes	25	3	75	N2TS	0.69625	5.57	25.71	1.1124	4.457	3.64275
GRR=20 , 8 Genes	30	3	90	N2TS	0.765	6.12	34.54	1.0757	5.028	4.4635
GRR=20 , 8 Genes	40	3	120	N2TS	0.86125	6.89	55.5	0.8152	6.838	6.1875
GRR=20 , 8 Genes	60	3	180	N2TS	0.96875	7.75	108.33	0.5	10.851	9.90825
GRR=20 , 8 Genes	80	3	240	N2TS	0.99375	7.95	177.39	0.21904	13.446	14.0348
GRR=20 , 8 Genes	10	2	20	N2TS	0.24125	1.93	5.93	0.95616	2.31052	0.94825
GRR=20 , 8 Genes	20	2	40	N2TS	0.55875	4.47	21.39	1.12326	4.2921	2.13475
GRR=20 , 8 Genes	30	2	60	N2TS	0.765	6.12	43.4	0.956424	5.24549	3.485
GRR=20 , 8 Genes	40	2	80	N2TS	0.875	7	71.93	0.88763	7.8177	4.99825
GRR=20 , 8 Genes	60	2	120	N2TS	0.96625	7.73	146.77	0.54781	10.898	8.46925
GRR=20 , 8 Genes	10	3	30	N2RV	0.295	2.36	14.18	0.88215	3.2918	1.5545
GRR=20 , 8 Genes	15	3	45	N2RV	0.50125	4.01	30.06	0.95869	4.7158	2.5515
GRR=20 , 8 Genes	20	3	60	N2RV	0.6675	5.34	51.19	1.0172	6.9714	3.67975
GRR=20 , 8 Genes	25	3	75	N2RV	0.78875	6.31	76.08	1.0702	7.7455	4.902
GRR=20 , 8 Genes	30	3	90	N2RV	0.8575	6.86	104.02	0.82902	9.9706	6.2005
GRR=20 , 8 Genes	40	3	120	N2RV	0.93125	7.45	166.89	0.59246	12.972	8.97225
GRR=20 , 8 Genes	60	3	180	N2RV	0.995	7.96	324.59	0.19695	17.108	15.3148
GRR=20 , 8 Genes	80	3	240	N2RV	0.9975	7.98	503.79	0.14071	20.507	22.1947
GRR=20 , 8 Genes	10	2	20	N2RV	0.29875	2.39	17.58	1.01399	4.09528	1.2395
GRR=20 , 8 Genes	20	2	40	N2RV	0.69	5.52	65.76	1.0776	6.87128	3.244
GRR=20 , 8 Genes	30	2	60	N2RV	0.86375	6.91	139.8	0.888706	11.0572	5.895
GRR=20 , 8 Genes	40	2	80	N2RV	0.9425	7.54	232.31	0.70238	13.516	9.00775
GRR=20 , 8 Genes	60	2	120	N2RV	0.99125	7.93	470.07	0.25643	21.708	16.5517
GRR=20 , 8 Genes	10	3	30	N3RV	0.12	0.96	1.78	0.73745	1.151	1.2445
GRR=20 , 8 Genes	15	3	45	N3RV	0.2575	2.06	4.71	0.81427	1.8818	1.91775
GRR=20 , 8 Genes	20	3	60	N3RV	0.4125	3.3	9.46	0.87039	2.6645	2.6365
GRR=20 , 8 Genes	25	3	75	N3RV	0.59625	4.77	16.95	0.96248	3.4271	3.42375
GRR=20 , 8 Genes	30	3	90	N3RV	0.73	5.84	26.55	1.0514	4.5	4.26375
GRR=20 , 8 Genes	40	3	120	N3RV	0.86	6.88	50.57	0.78212	6.6275	6.06425
GRR=20 , 8 Genes	60	3	180	N3RV	0.97625	7.81	131.6	0.39428	11.146	10.49
GRR=20 , 8 Genes	80	3	240	N3RV	0.99875	7.99	251.76	0.1	15.604	15.894
GRR=20 , 8 Genes	10	2	20	N3RV	0.10875	0.87	1.37	0.733815	1.06983	0.83425
GRR=20 , 8 Genes	20	2	40	N3RV	0.3825	3.06	8.24	1.07139	2.39579	1.806
GRR=20 , 8 Genes	30	2	60	N3RV	0.66375	5.31	22.63	0.895499	3.80233	2.96575
GRR=20 , 8 Genes	40	2	80	N3RV	0.84625	6.77	48.27	1.0333	6.7687	4.40675
GRR=20 , 8 Genes	60	2	120	N3RV	0.97625	7.81	129.23	0.39428	12.309	8.03075
GRR=05 , 179 Genes	40	1	40	N1RV	0.323631	57.93	5036.22	6.13856	51.431	127.505
GRR=05 , 179 Genes	40	1	40	N1TS	0.119162	21.33	802.94	3.57334	4.34572	21.6735
GRR=05 , 179 Genes	40	1	40	N2TS	0.0341341	6.11	147.45	2.12677	9.87331	5.28625
GRR=05 , 179 Genes	40	1	40	N2RV	0.0599441	10.73	534.16	3.20623	22.0943	14.954
GRR=05 , 179 Genes	40	1	40	N3RV	0.0080447	1.44	37.96	1.19189	5.7224	2.549
GRR=07.5 , 68 Genes	40	1	40	N1RV	0.507941	34.54	5036.97	3.26729	51.3427	127.524
GRR=07.5 , 68 Genes	40	1	40	N1TS	0.247353	16.82	802.31	2.77936	4.22043	21.6578
GRR=07.5 , 68 Genes	40	1	40	N2TS	0.103235	7.02	151.02	1.92789	11.0627	5.3755
GRR=07.5 , 68 Genes	40	1	40	N2RV	0.158676	10.79	537.97	2.31942	24.3723	15.0493
GRR=07.5 , 68 Genes	40	1	40	N3RV	0.0314706	2.14	38.93	1.23926	6.0206	2.57325
GRR=10 , 35 Genes	40	1	40	N1RV	0.703143	24.61	5034.68	2.38215	48.4461	127.467
GRR=10 , 35 Genes	40	1	40	N1TS	0.416286	14.57	800.54	1.8049	4.2484	21.6135
GRR=10 , 35 Genes	40	1	40	N2TS	0.244	8.54	154.28	2.25371	11.5864	5.457
GRR=10 , 35 Genes	40	1	40	N2RV	0.320286	11.21	541.91	1.89787	20.0575	15.1478
GRR=10 , 35 Genes	40	1	40	N3RV	0.123143	4.31	39.83	1.39765	6.33103	2.59575
GRR=15 , 15 Genes	40	1	40	N1RV	0.924	13.86	5030.39	0.953674	46.3053	127.36
GRR=15 , 15 Genes	40	1	40	N1TS	0.711333	10.67	797.69	1.52458	3.47486	21.5422
GRR=15 , 15 Genes	40	1	40	N2TS	0.617333	9.26	154.25	1.48133	10.8231	5.45625
GRR=15 , 15 Genes	40	1	40	N2RV	0.717333	10.76	537.34	1.47107	20.0803	15.0335
GRR=15 , 15 Genes	40	1	40	N3RV	0.444667	6.67	43.05	1.37109	5.54572	2.67625
GRR=20 , 8 Genes	40	1	40	N1RV	0.9875	7.9	5030.87	0.333333	55.6623	127.372
GRR=20 , 8 Genes	40	1	40	N1TS	0.89875	7.19	793.78	0.812715	3.51786	21.4445
GRR=20 , 8 Genes	40	1	40	N2TS	0.875	7	150.28	0.791368	11.2052	5.357
GRR=20 , 8 Genes	40	1	40	N2RV	0.93125	7.45	533.77	0.687184	21.2012	14.9443
GRR=20 , 8 Genes	40	1	40	N3RV	0.8325	6.66	43.95	0.831452	5.78988	2.69875
